# Supplementary material for: Anthocyanin Color Stabilization by Host-Guest Complexation with p-Sulfonatocalix[n]arenes
Source: Molecules. 2021 Sep 4;26(17):5389. doi: 10.3390/molecules26175389 (PMC8434021; doi:10.3390/molecules26175389)
Supplement: Supplementary file 1 [file molecules-26-05389-s001.zip]

Archive with 1 entries (1 files):
- molecules-1326119-supplementary.pdf
